# Supplementary material for: Poly[bis­(μ2-pyrimidine-κ2 N:N′)bis­(seleno­cyanato-κN)zinc]
Source: Acta Crystallogr Sect E Struct Rep Online. 2011 Jun 18;67(Pt 7):m948. doi: 10.1107/S1600536811023129 (PMC3151927; doi:10.1107/S1600536811023129)
Supplement: Supplementary file 2 [file e-67-0m948-Isup2.hkl]

# 
# h,k,l, Fc-squared, Fo-squared, sigma(Fo-squared) and status flag 
# 
data_I
_shelx_title ' [Zn(SeCN)2(pyrimidine)2]n in Cmca' 
_shelx_refln_list_code          4 
_shelx_F_calc_maximum      267.81 
_exptl_crystal_F_000       832.00 
_reflns_d_resolution_high  0.8256 
 
loop_ 
 _symmetry_equiv_pos_as_xyz 
 'x, y, z' 
 '-x, -y+1/2, z+1/2' 
 '-x, y+1/2, -z+1/2' 
 'x, -y, -z' 
 'x+1/2, y+1/2, z' 
 '-x+1/2, -y+1, z+1/2' 
 '-x+1/2, y+1, -z+1/2' 
 'x+1/2, -y+1/2, -z' 
 '-x, -y, -z' 
 'x, y-1/2, -z-1/2' 
 'x, -y-1/2, z-1/2' 
 '-x, y, z' 
 '-x+1/2, -y+1/2, -z' 
 'x+1/2, y, -z-1/2' 
 'x+1/2, -y, z-1/2' 
 '-x+1/2, y+1/2, z' 
 
_cell_length_a     9.4025 
_cell_length_b    16.7146 
_cell_length_c     8.7886 
_cell_angle_alpha  90.000 
_cell_angle_beta   90.000 
_cell_angle_gamma  90.000 
 
_shelx_F_squared_multiplier     1.000 
 
loop_ 
 _refln_index_h 
 _refln_index_k 
 _refln_index_l 
 _refln_F_squared_calc 
 _refln_F_squared_meas 
 _refln_F_squared_sigma 
 _refln_observed_status 
   6   0   0    71721.07    60046.78    119.01 o 
   8   0   0    22625.36    20570.39   2166.85 o 
  10   0   0     5458.12     5334.81    670.51 o 
   2   2   0       28.72       44.71     12.37 o 
   4   2   0      503.93      518.71     18.45 o 
   6   2   0     2211.28     2321.48    103.82 o 
   8   2   0      490.37      468.89     30.41 o 
  10   2   0      206.74      210.30     16.44 o 
   2   4   0     9492.10     8644.16    219.19 o 
   4   4   0      666.78     1071.74    221.62 o 
   6   4   0     5571.86     6284.17    222.01 o 
   8   4   0       68.47       87.27      9.96 o 
  10   4   0      150.98      117.95     13.69 o 
   4   6   0    49974.87    53701.11   1984.46 o 
   6   6   0    14587.85    14877.20    556.03 o 
   8   6   0    13756.55    14451.06    620.34 o 
  10   6   0     3511.64     3584.04    160.43 o 
   0   8   0     1150.81     1006.44     47.19 o 
   2   8   0     9681.00    10404.37    199.37 o 
   4   8   0     5049.32     5447.50     99.12 o 
   6   8   0     2188.54     2387.18     80.79 o 
   8   8   0     1740.62     1969.97     94.64 o 
  10   8   0     2249.10     2170.69    121.81 o 
   2  10   0       49.55      136.38     16.69 o 
   4  10   0      182.28      280.47     29.38 o 
   6  10   0     2092.39     2220.89     68.93 o 
   8  10   0      904.87      966.46     56.02 o 
   4  12   0    16819.97    17321.29    434.46 o 
   6  12   0     8932.87     9321.00    353.98 o 
   8  12   0     5435.44     5694.34    207.99 o 
   2  14   0     2131.22     2130.40     68.34 o 
   4  14   0      286.41      274.23     17.20 o 
   6  14   0     5826.15     5792.71    164.63 o 
   8  14   0       15.46       12.16     15.84 o 
   4  16   0      910.14      892.33     22.00 o 
   6  16   0        8.01        2.73     17.36 o 
   4  18   0     2702.13     3102.52    182.66 o 
   1   1   1     2919.32     2071.52     35.75 o 
   3   1   1     3381.19     3267.98     67.39 o 
   5   1   1     1611.41     1862.15     92.84 o 
   7   1   1      897.11      940.42     38.41 o 
   9   1   1        0.34        1.02      9.78 o 
  11   1   1      930.09      836.20     43.97 o 
   0   2   1      585.35      431.30     15.71 o 
   4   2   1     9502.38     9396.80    195.20 o 
   6   2   1      970.15      877.52     22.83 o 
   8   2   1     2581.42     2555.24     93.55 o 
  10   2   1     1777.53     1649.94     74.97 o 
   5   3   1    41966.91    39246.88   1023.29 o 
   7   3   1    21796.70    21559.57    722.68 o 
   9   3   1    10343.43    10196.40    370.17 o 
  11   3   1     3412.25     2939.52    165.31 o 
   0   4   1     2261.62     3266.66    733.22 o 
   2   4   1      390.33      373.71     25.63 o 
   4   4   1       44.24      116.82      9.96 o 
   6   4   1     1825.78     1868.83     59.62 o 
   8   4   1       10.91        7.58     11.66 o 
  10   4   1        1.72       28.38      9.44 o 
   1   5   1      102.69       87.77     11.32 o 
   3   5   1     1628.63     1709.66     32.48 o 
   5   5   1      217.03      215.75     13.26 o 
   7   5   1      481.35      486.03     16.68 o 
   9   5   1      919.80      946.93     36.02 o 
   0   6   1     9635.43    10067.04    135.41 o 
   2   6   1      170.58      200.33     11.08 o 
   4   6   1     3178.48     3502.77     61.75 o 
   6   6   1      131.00      129.35      8.55 o 
   8   6   1     1306.76     1405.79     50.02 o 
  10   6   1        4.00        0.24     12.53 o 
   1   7   1     3111.79     3176.56     60.42 o 
   3   7   1     1503.76     1609.80     28.16 o 
   5   7   1      621.09      729.36     17.01 o 
   7   7   1      190.79      226.36     11.86 o 
   9   7   1        8.51       30.17     10.50 o 
   0   8   1      696.47      947.40     27.13 o 
   2   8   1     2760.50     2960.57     28.14 o 
   4   8   1      129.78      166.90     21.20 o 
   6   8   1      105.18      333.36     78.23 o 
   8   8   1       31.60       34.85     11.63 o 
  10   8   1      147.50      132.45     12.18 o 
   3   9   1    49703.46    50714.84    136.49 o 
   5   9   1    20871.08    21673.52    307.57 o 
   7   9   1    11128.43    12037.44    267.64 o 
   9   9   1     7878.58     7580.51    215.83 o 
   0  10   1       30.88       58.85     22.78 o 
   2  10   1      275.66      301.46     11.75 o 
   4  10   1      362.43      344.30     10.25 o 
   6  10   1        5.38        9.67      8.66 o 
   8  10   1       34.12       77.90     17.97 o 
   1  11   1     3984.95     3963.42     61.68 o 
   3  11   1     8013.72     8460.97    119.22 o 
   5  11   1     1971.25     1992.04     34.18 o 
   7  11   1     1791.07     1848.60     47.39 o 
   9  11   1     2319.02     2284.02     59.19 o 
   0  12   1      367.89      384.81     25.15 o 
   2  12   1       12.86       24.68     12.90 o 
   4  12   1     1398.29     1443.65     29.12 o 
   6  12   1     2313.19     2492.22     47.31 o 
   8  12   1      964.59      967.17     24.34 o 
   1  13   1      899.00      840.45     21.84 o 
   3  13   1     1756.92     1789.16     32.21 o 
   5  13   1      161.03      181.28     11.00 o 
   7  13   1       28.07       26.68     10.01 o 
   0  14   1     1594.67     1468.82     74.43 o 
   2  14   1      353.64      380.04     16.96 o 
   4  14   1      121.25      140.38     11.77 o 
   6  14   1      802.39      803.92     21.57 o 
   8  14   1        2.54       18.26     11.21 o 
   1  15   1    12385.52    13729.11    256.79 o 
   3  15   1     5571.95     6491.34    108.15 o 
   5  15   1     7490.32     7730.01    142.91 o 
   7  15   1     3845.99     3742.42    132.58 o 
   2  16   1       23.38       36.31     19.87 o 
   4  16   1      115.43      120.24     13.16 o 
   6  16   1      263.07      252.18     11.75 o 
   3  17   1     1696.61     1603.69     68.01 o 
   5  17   1     1403.68     1315.03     37.15 o 
   4  18   1      197.47      154.00     20.79 o 
   0   0   2    19104.72    15960.14    432.07 o 
   4   0   2    23066.69    19028.00    462.97 o 
   6   0   2    26297.35    24086.26   1002.77 o 
   8   0   2     7138.14     6603.46    365.77 o 
  10   0   2     7191.63     6772.60    397.24 o 
   1   1   2    18827.78    14643.11    180.18 o 
   3   1   2       84.76       65.14      9.63 o 
   5   1   2     6734.54     6267.52    168.06 o 
   7   1   2     2329.26     2203.25     81.62 o 
   9   1   2       13.56        8.36     11.02 o 
  11   1   2      652.68      542.51     27.66 o 
   0   2   2       60.95       79.21      9.45 o 
   2   2   2     1262.17     1030.19     20.19 o 
   4   2   2      624.70      610.94     15.52 o 
   6   2   2      585.16      576.48     20.19 o 
   8   2   2      466.08      442.43     21.43 o 
  10   2   2      745.41      640.77     25.46 o 
   1   3   2      873.38      773.54     10.84 o 
   3   3   2     8524.08     8822.23    123.64 o 
   5   3   2      559.50      583.36     17.75 o 
   7   3   2       84.73       80.64      8.79 o 
   9   3   2      994.73     1024.78     38.12 o 
  11   3   2      133.14      108.14     12.23 o 
   0   4   2       16.32       59.62     17.44 o 
   2   4   2     1651.73     1500.50     20.47 o 
   4   4   2        6.34       13.89      9.53 o 
   6   4   2     1728.66     1864.65     44.23 o 
   8   4   2      115.58      113.11     10.07 o 
  10   4   2     1025.84      939.10     40.70 o 
   1   5   2    11888.39    11512.42    177.79 o 
   3   5   2    10642.77    10441.13    162.40 o 
   5   5   2     4851.82     4976.44    110.97 o 
   7   5   2     1734.50     1757.11     45.69 o 
   9   5   2     1217.34     1142.26     36.60 o 
   4   6   2    27927.87    26943.80    450.11 o 
   6   6   2    27411.36    28132.71    594.62 o 
   8   6   2     8044.09     8439.72    250.20 o 
  10   6   2     6023.52     5876.19    216.61 o 
   1   7   2    10301.19    11090.50    237.74 o 
   3   7   2     3071.64     3035.53     53.20 o 
   5   7   2     3869.92     3814.11     83.81 o 
   7   7   2     1970.85     1842.08     53.92 o 
   9   7   2      302.04      312.44     15.83 o 
   0   8   2     3286.42     3554.01     64.83 o 
   2   8   2      654.31      620.10     17.82 o 
   4   8   2     1877.12     1954.56     37.93 o 
   6   8   2      855.72      890.90     21.61 o 
   8   8   2      870.48      947.57     28.41 o 
  10   8   2      180.63      214.14     11.05 o 
   1   9   2     3229.43     3558.81     69.68 o 
   3   9   2      767.59      754.70     12.01 o 
   5   9   2     1917.32     1941.19     30.83 o 
   7   9   2      570.42      609.51     18.16 o 
   9   9   2       73.74       70.62     11.67 o 
   0  10   2      951.53      929.81     24.07 o 
   2  10   2     1274.70     1410.37     17.31 o 
   4  10   2     1172.10     1121.88     15.98 o 
   6  10   2        8.41       18.75     11.43 o 
   8  10   2      137.29      150.17      9.48 o 
   1  11   2     8321.94     8183.83    272.18 o 
   3  11   2      669.39      700.27     11.34 o 
   5  11   2     4172.09     4128.49     75.90 o 
   7  11   2     1807.32     1813.27     35.53 o 
   9  11   2       10.61       19.53     11.42 o 
   0  12   2    24121.96    23358.76    185.76 o 
   2  12   2    19581.88    20763.32    567.14 o 
   4  12   2    14906.99    15211.91    268.52 o 
   6  12   2     9288.40     9536.04    199.95 o 
   8  12   2     5178.98     5364.33    111.90 o 
   1  13   2       24.03       38.65     13.88 o 
   3  13   2     2737.00     2813.97     45.42 o 
   5  13   2      128.25      143.60     10.40 o 
   7  13   2       14.42       28.37     10.24 o 
   0  14   2     5053.46     4645.04    203.35 o 
   2  14   2     2569.68     2499.57     61.48 o 
   4  14   2     5378.63     5597.21    140.00 o 
   6  14   2      705.24      703.19     15.64 o 
   1  15   2      458.17      465.13     18.13 o 
   3  15   2      242.80      263.46     15.12 o 
   5  15   2      282.29      270.05     10.72 o 
   7  15   2       61.15       54.27     11.19 o 
   0  16   2     1148.03     1134.72     30.67 o 
   2  16   2      480.82      529.91     28.30 o 
   4  16   2      331.94      305.86     12.92 o 
   6  16   2      203.16      196.56     11.82 o 
   1  17   2      564.32      666.61     21.32 o 
   3  17   2     1389.95     1366.41     82.44 o 
   5  17   2      169.21      202.78     12.29 o 
   0  18   2     5403.50     5742.66    494.97 o 
   2  18   2     2412.84     2652.69    119.34 o 
   4  18   2     3891.26     3743.89    311.94 o 
   3  19   2      219.74      231.17     20.31 o 
   1   1   3     1887.47     2084.00     14.20 o 
   3   1   3     7284.94     7044.59    145.28 o 
   5   1   3      330.50      367.02      9.81 o 
   7   1   3       12.25       10.68      8.88 o 
   9   1   3     2295.91     2221.08     81.86 o 
   0   2   3    12650.19    12404.98    331.43 o 
   2   2   3    13787.99    12901.31    209.28 o 
   4   2   3    16987.00    16015.88    241.87 o 
   6   2   3     1261.30     1123.00     21.28 o 
   8   2   3     3854.51     3770.07    115.83 o 
  10   2   3      265.81      257.37     18.36 o 
   3   3   3    32615.75    29393.66    571.56 o 
   5   3   3    26182.66    24729.62    467.07 o 
   7   3   3    11839.17    11434.25    263.03 o 
   9   3   3     4873.41     4711.07    152.47 o 
   0   4   3    18138.00    19169.73    517.78 o 
   2   4   3     7173.44     6507.19     97.39 o 
   4   4   3     8102.28     7688.29    137.06 o 
   6   4   3     3891.99     3831.82     94.93 o 
   8   4   3     1502.59     1411.03     38.63 o 
  10   4   3      316.32      291.71     16.89 o 
   1   5   3     8658.43     9094.40    111.70 o 
   3   5   3     1971.40     1848.28     32.25 o 
   5   5   3     4824.60     5064.27    106.06 o 
   7   5   3     2729.96     2739.75     71.28 o 
   9   5   3      724.25      663.16     19.95 o 
   0   6   3       93.45      120.29     14.71 o 
   2   6   3     1959.67     2019.80     35.83 o 
   4   6   3       99.88      125.14     10.18 o 
   6   6   3      711.24      683.13     19.75 o 
   8   6   3       72.73       65.69      9.37 o 
  10   6   3      104.92      117.42     14.36 o 
   1   7   3      336.97      396.09     10.33 o 
   3   7   3       62.00      116.69     21.22 o 
   5   7   3      246.41      257.75     10.14 o 
   7   7   3      611.76     1130.14    222.10 o 
   9   7   3      282.71      254.74     11.55 o 
   0   8   3    12487.93    12850.36    110.42 o 
   2   8   3     8901.07     8572.56    122.58 o 
   4   8   3    10453.30    10978.60    243.84 o 
   6   8   3     1938.69     1961.28     42.21 o 
   8   8   3     2842.85     2776.20     68.98 o 
   1   9   3    26216.65    27147.18    922.02 o 
   3   9   3     8847.49     8739.61    236.82 o 
   5   9   3    14629.69    15063.19    285.02 o 
   7   9   3     7707.99     8224.07    210.44 o 
   9   9   3     1403.76     1479.79     50.40 o 
   0  10   3     5150.90     5413.81     53.49 o 
   2  10   3     5952.85     6042.44    106.86 o 
   4  10   3     4060.36     4086.31    107.93 o 
   6  10   3     2266.15     2398.95     56.68 o 
   8  10   3      929.83      806.19     28.89 o 
   1  11   3     3937.77     3930.51     45.94 o 
   3  11   3      157.64      169.50     10.17 o 
   5  11   3     2903.79     3183.20     80.41 o 
   7  11   3     1370.47     1438.03     29.60 o 
   9  11   3       56.21       62.64     13.96 o 
   0  12   3       20.88       42.69     17.38 o 
   2  12   3     4762.98     4798.18     90.04 o 
   4  12   3      390.14      410.78     11.26 o 
   6  12   3      731.38      708.87     17.64 o 
   8  12   3      105.31      107.09     11.41 o 
   1  13   3      515.65      455.29     14.55 o 
   3  13   3       49.40       52.10     11.70 o 
   5  13   3      194.24      216.45     11.43 o 
   7  13   3        5.61       23.29     11.30 o 
   0  14   3     8425.15     8266.04     40.95 o 
   2  14   3     5133.61     5348.90    140.69 o 
   4  14   3     4381.04     4656.60     89.43 o 
   6  14   3     2893.83     2884.21     77.08 o 
   1  15   3     5632.31     5474.08    123.23 o 
   3  15   3    11516.77    12056.39    329.47 o 
   5  15   3     2960.28     2913.38     88.04 o 
   0  16   3      574.96      622.71     23.36 o 
   2  16   3      341.51      392.39     15.70 o 
   4  16   3      181.61      205.36     12.91 o 
   6  16   3      333.31      385.18     19.82 o 
   1  17   3     2994.74     2685.71    108.16 o 
   3  17   3     3174.48     3008.87    173.63 o 
   5  17   3     2032.64     1831.90     66.75 o 
   0  18   3     1207.71     1153.99     43.08 o 
   2  18   3     2162.82     1934.97    128.17 o 
   4  18   3      616.75      577.62     53.49 o 
   1  19   3       81.32       75.78     19.25 o 
   0   0   4    14066.75    12836.14    427.14 o 
   2   0   4    22029.79    19549.53    668.89 o 
   4   0   4    36723.12    36535.15   1440.61 o 
   6   0   4      593.03      582.05     25.23 o 
   8   0   4    14248.87    13856.46    538.56 o 
  10   0   4     1759.68     1728.04    115.94 o 
   1   1   4    19496.49    19092.70    241.52 o 
   3   1   4    22012.41    20799.79    442.86 o 
   5   1   4     7100.48     6848.64    177.41 o 
   7   1   4     3871.65     3509.33    105.03 o 
   9   1   4     2592.58     2381.63     77.85 o 
   0   2   4      882.92      785.45     38.19 o 
   2   2   4     3153.40     3131.15     25.55 o 
   4   2   4     3637.01     3700.09     84.39 o 
   6   2   4      427.20      395.61     14.56 o 
   8   2   4     1791.74     1747.31     56.66 o 
  10   2   4      753.30      673.41     33.00 o 
   1   3   4      123.17      181.04     30.51 o 
   3   3   4     2970.54     3055.55     45.98 o 
   5   3   4       32.49      163.01     55.65 o 
   7   3   4       26.82       26.72      9.85 o 
   9   3   4      426.59      388.15     18.74 o 
   0   4   4     7284.89     7656.62    176.74 o 
   2   4   4       10.69       46.39      8.55 o 
   4   4   4     1390.46     1402.92     25.03 o 
   6   4   4     1180.36     1181.69     30.23 o 
   8   4   4      441.67      395.27     15.75 o 
  10   4   4      160.03      115.32     11.27 o 
   1   5   4    21280.64    22174.59    314.46 o 
   3   5   4    12655.20    12626.35    151.87 o 
   5   5   4     8371.24     8389.79    181.06 o 
   7   5   4     4528.85     4749.26    158.42 o 
   9   5   4     1268.16     1152.65     35.30 o 
   0   6   4    33155.96    34165.25    471.10 o 
   2   6   4    14224.98    13490.20    136.58 o 
   4   6   4    18058.25    18739.71    422.27 o 
   6   6   4     7215.04     7700.81    186.02 o 
   8   6   4     6562.95     6641.93    178.78 o 
  10   6   4     1226.07     1181.23     59.27 o 
   1   7   4     8472.71     8766.01    107.29 o 
   3   7   4     7778.32     7981.06     99.16 o 
   5   7   4     3545.73     3444.77     64.94 o 
   7   7   4     1823.97     1965.18     63.94 o 
   9   7   4     1076.63     1026.48     41.54 o 
   0   8   4     7601.95     7758.50     35.08 o 
   2   8   4     6189.58     6530.81     71.55 o 
   4   8   4     2827.20     2916.77     52.15 o 
   6   8   4     5259.82     5580.55    118.37 o 
   8   8   4     1487.78     1471.26     39.64 o 
   1   9   4     1133.78     1164.46     26.04 o 
   3   9   4     1450.32     1431.49     27.01 o 
   5   9   4      443.10      434.73      8.28 o 
   7   9   4      268.09      295.54      9.48 o 
   9   9   4      156.70      170.70     11.67 o 
   0  10   4     2483.60     2569.26     22.05 o 
   2  10   4      403.50      365.55      9.71 o 
   4  10   4        0.16       19.00      8.52 o 
   6  10   4     1145.41     1107.35     37.23 o 
   8  10   4        2.88       11.75     10.24 o 
   1  11   4     9334.72     9254.00     91.28 o 
   3  11   4    11654.90    11708.87    186.76 o 
   5  11   4     4041.00     4307.25    135.21 o 
   7  11   4     2161.14     2172.70     55.71 o 
   0  12   4     4903.99     4588.72    111.46 o 
   2  12   4     3470.10     3325.77     54.02 o 
   4  12   4     2486.53     2628.53     37.84 o 
   6  12   4     2383.44     2461.57     77.46 o 
   8  12   4      714.10      723.67     22.47 o 
   1  13   4     3844.27     3936.94     44.61 o 
   3  13   4      787.05      850.87     18.99 o 
   5  13   4     2091.80     2066.79     41.19 o 
   7  13   4     1045.51      994.04     31.77 o 
   0  14   4      232.72      230.69     20.92 o 
   2  14   4     6836.35     6668.26    201.11 o 
   4  14   4     1990.34     2027.20     43.17 o 
   6  14   4      914.57      908.15     29.98 o 
   1  15   4     2375.52     2318.34     41.04 o 
   3  15   4     2077.24     1888.98     40.19 o 
   5  15   4     1188.96     1181.12     32.72 o 
   0  16   4      107.68      144.93     19.34 o 
   2  16   4      816.39      778.61     24.76 o 
   4  16   4      878.70      860.96     26.83 o 
   1  17   4     3625.48     3502.84    104.28 o 
   3  17   4     2114.25     2091.08    125.33 o 
   0  18   4     1200.21     1099.30     25.51 o 
   2  18   4     2581.13     2189.84     76.83 o 
   1   1   5     2839.12     2835.03     22.21 o 
   3   1   5     3774.70     3628.97     63.54 o 
   5   1   5     1848.80     1917.24     56.93 o 
   7   1   5     1411.68     1478.02     47.53 o 
   9   1   5     1061.60      973.85     38.34 o 
   0   2   5    37101.14    37276.90   1178.18 o 
   2   2   5    14118.60    13388.15    137.09 o 
   4   2   5     6477.56     6458.65    169.54 o 
   6   2   5    17866.30    18110.00    498.03 o 
   8   2   5      571.98      565.20     22.03 o 
   1   3   5    10367.50    10201.56    208.16 o 
   3   3   5     7300.17     7361.10    158.26 o 
   5   3   5     5771.19     5890.12    152.99 o 
   7   3   5     3526.69     3876.47    122.20 o 
   9   3   5     1874.87     2033.55     66.83 o 
   0   4   5     9277.44     9108.20    196.06 o 
   2   4   5    21961.23    22210.88    243.02 o 
   4   4   5    12778.56    12594.70    296.28 o 
   6   4   5     3953.08     4164.87    125.44 o 
   8   4   5     2862.56     2869.40     95.63 o 
   1   5   5     6832.74     7098.71    161.30 o 
   3   5   5     5344.72     5395.30     84.58 o 
   5   5   5     4293.88     4588.19    102.40 o 
   7   5   5     2673.34     2876.63     94.52 o 
   9   5   5     1445.41     1400.65     54.61 o 
   0   6   5     3751.74     4122.40    102.34 o 
   2   6   5      608.38      579.20     11.41 o 
   4   6   5     3193.85     3385.19     44.05 o 
   6   6   5      114.47      150.04      9.68 o 
   8   6   5      888.28      898.49     22.46 o 
   1   7   5     1905.65     1956.61     41.20 o 
   3   7   5     1929.78     1957.63     25.79 o 
   5   7   5     1306.46     1332.26     32.51 o 
   7   7   5      988.93     1010.25     33.02 o 
   9   7   5      677.43      595.96     21.50 o 
   0   8   5    21850.74    21730.84    124.87 o 
   2   8   5    17548.74    18375.82    286.77 o 
   4   8   5     8788.42     9144.44    117.46 o 
   6   8   5    10940.57    11650.01    324.68 o 
   8   8   5     1273.97     1475.03     50.87 o 
   1   9   5     3702.92     3646.85     43.76 o 
   3   9   5     2623.41     2637.83     65.96 o 
   5   9   5     2230.29     2286.73     44.16 o 
   7   9   5     1414.74     1564.46     38.56 o 
   0  10   5     3724.33     3653.77     50.25 o 
   2  10   5     1966.86     1941.72     32.87 o 
   4  10   5     1519.83     1589.46     37.66 o 
   6  10   5     1032.35     1054.95     22.86 o 
   8  10   5      317.26      313.66     14.61 o 
   1  11   5     4030.08     3920.48     38.58 o 
   3  11   5     2837.76     3011.63     49.85 o 
   5  11   5     2709.04     2698.56     80.57 o 
   7  11   5     1626.19     1750.58     53.38 o 
   0  12   5    13565.67    13759.10    240.26 o 
   2  12   5      251.82      246.91     10.41 o 
   4  12   5     2135.60     2262.03     49.66 o 
   6  12   5     2581.38     2631.30     52.20 o 
   1  13   5     1116.23     1155.72     13.14 o 
   3  13   5     1167.91     1209.46     28.97 o 
   5  13   5      844.92      864.37     27.71 o 
   0  14   5     1815.16     1794.42     22.07 o 
   2  14   5     4529.91     4381.57     50.14 o 
   4  14   5     2612.40     2589.46     53.40 o 
   6  14   5      505.22      522.34     18.90 o 
   1  15   5     1121.46     1065.49     16.03 o 
   3  15   5     1296.75     1185.82     22.22 o 
   5  15   5      705.13      694.33     22.94 o 
   0  16   5      233.65      233.41     22.41 o 
   2  16   5      878.85      871.02     30.24 o 
   4  16   5      719.13      691.77     18.87 o 
   1  17   5     1394.61     1198.31     18.39 o 
   3  17   5     1200.31      998.37     29.76 o 
   0   0   6     3106.76     3067.95     60.38 o 
   2   0   6     2149.83     2114.19     65.07 o 
   4   0   6       16.28       23.78      9.99 o 
   6   0   6     7205.83     8169.21    388.41 o 
   8   0   6       62.53       53.85     15.71 o 
   1   1   6    16007.60    15879.27    232.25 o 
   3   1   6    20594.28    20111.42    237.88 o 
   5   1   6     6599.25     6952.47    180.41 o 
   7   1   6     3984.94     4273.48    141.46 o 
   9   1   6     3046.95     2930.70    138.01 o 
   0   2   6     9972.12    10277.43    161.27 o 
   2   2   6     6481.56     6504.28     47.75 o 
   4   2   6     3815.53     3820.73     59.98 o 
   6   2   6     5329.00     5623.51    173.65 o 
   8   2   6     1520.63     1457.39     47.39 o 
   1   3   6      613.83      642.69     15.92 o 
   3   3   6     4061.53     4041.85     40.79 o 
   5   3   6      203.66      236.13     14.04 o 
   7   3   6      215.39      267.24     10.53 o 
   9   3   6      919.91      892.54     51.38 o 
   0   4   6     2839.47     2791.62     48.75 o 
   2   4   6     9548.91    10205.02    161.78 o 
   4   4   6     3867.45     4076.62     77.91 o 
   6   4   6     2960.24     3046.06     59.57 o 
   8   4   6     2038.06     1972.26     62.71 o 
   1   5   6    17469.77    17434.14    388.74 o 
   3   5   6    12456.70    12255.73    195.32 o 
   5   5   6     7679.06     8520.61    171.81 o 
   7   5   6     4363.37     4488.88    150.99 o 
   0   6   6       14.61       12.80     10.91 o 
   2   6   6     1877.74     1961.83     16.94 o 
   4   6   6      273.41      322.76      8.10 o 
   6   6   6     1012.01     1118.29     19.49 o 
   8   6   6      123.57      207.36     17.00 o 
   1   7   6     4160.30     4067.46     71.81 o 
   3   7   6     4240.85     4109.51     53.23 o 
   5   7   6     1740.85     1905.78     43.03 o 
   7   7   6      842.46      832.09     20.67 o 
   0   8   6     3161.51     3287.53     36.84 o 
   2   8   6     3129.76     3126.41     65.44 o 
   4   8   6     3707.32     3902.26     48.04 o 
   6   8   6      800.50      805.56     12.99 o 
   8   8   6     1441.63     1449.76     52.95 o 
   1   9   6     1533.03     1513.36     28.25 o 
   3   9   6     2259.63     2381.08     39.92 o 
   5   9   6      593.38      625.10     12.13 o 
   7   9   6      460.21      475.67     14.46 o 
   0  10   6     1215.42     1288.88     15.86 o 
   2  10   6     6219.93     6667.94     88.51 o 
   4  10   6     3526.83     3517.56    111.60 o 
   6  10   6      914.97      950.71     26.64 o 
   1  11   6     5651.98     5853.93     51.88 o 
   3  11   6     8039.62     7992.86    191.96 o 
   5  11   6     2307.26     2414.15     59.28 o 
   7  11   6     1167.56     1091.61     26.45 o 
   0  12   6      972.66      937.60     16.49 o 
   2  12   6     1204.28     1159.76     14.64 o 
   4  12   6     1246.05     1259.74     20.67 o 
   6  12   6      658.63      698.61     31.66 o 
   1  13   6     2545.12     2453.85     34.37 o 
   3  13   6      212.57      208.36      9.82 o 
   5  13   6     1576.93     1665.32     35.66 o 
   0  14   6     5814.83     5092.05     97.13 o 
   2  14   6      534.41      494.03      9.94 o 
   4  14   6     1843.49     1748.59     57.02 o 
   1  15   6     1785.34     1636.46     15.72 o 
   3  15   6     1614.88     1423.41     25.63 o 
   0  16   6     1255.52     1156.57     52.15 o 
   2  16   6      492.10      490.01     27.86 o 
   1   1   7    16631.96    16221.79    134.66 o 
   3   1   7     3758.22     3610.62     28.60 o 
   5   1   7    10851.49    11841.15    261.22 o 
   7   1   7     5652.80     5653.77    151.12 o 
   0   2   7    10827.17    10683.56    280.92 o 
   2   2   7     7057.78     6924.79     96.50 o 
   4   2   7     7836.06     8246.24    126.63 o 
   6   2   7     1804.36     1949.26     45.34 o 
   8   2   7     1900.19     1930.17     75.84 o 
   1   3   7      149.86      396.26     71.55 o 
   3   3   7        3.90       11.65      7.43 o 
   5   3   7       71.67       86.88     10.50 o 
   7   3   7       23.31       37.47      9.21 o 
   0   4   7     8673.43     8845.05    222.68 o 
   2   4   7     5406.28     5248.45     96.17 o 
   4   4   7     4648.39     4891.07     97.43 o 
   6   4   7     2447.35     2549.71     58.81 o 
   8   4   7     1148.80     1221.11     52.79 o 
   1   5   7     2579.60     2516.88     45.99 o 
   3   5   7     4594.07     4963.46     91.84 o 
   5   5   7     1496.62     1552.37     29.10 o 
   7   5   7      970.23      915.27     31.14 o 
   0   6   7      212.51      196.82     10.95 o 
   2   6   7     1355.26     1521.19     25.09 o 
   4   6   7       38.34       69.57     10.01 o 
   6   6   7      722.94      756.86     15.91 o 
   1   7   7     6175.98     6357.15    112.44 o 
   3   7   7     5717.40     6058.91    100.20 o 
   5   7   7     4135.50     4226.19     86.52 o 
   7   7   7     2029.32     1937.37     54.10 o 
   0   8   7     9816.80    10329.71    158.59 o 
   2   8   7     6036.08     6176.92     99.34 o 
   4   8   7     6627.70     6945.30    109.64 o 
   6   8   7     1932.41     2118.99     30.48 o 
   1   9   7        3.67       10.46      9.31 o 
   3   9   7     1218.47     1184.36     13.92 o 
   5   9   7       15.91       59.81      8.52 o 
   0  10   7     2215.46     2197.80     18.68 o 
   2  10   7     2725.56     2708.83     37.95 o 
   4  10   7     1709.78     1668.90     44.61 o 
   6  10   7     1051.18     1040.72     31.71 o 
   1  11   7     2158.20     2195.54     26.60 o 
   3  11   7     5770.36     5383.19     96.15 o 
   5  11   7     1138.11     1235.43     27.93 o 
   0  12   7      733.87      692.93     14.80 o 
   2  12   7     3494.80     3264.33     71.55 o 
   4  12   7      672.56      713.58     21.14 o 
   1  13   7     3882.42     3901.37     39.33 o 
   3  13   7     1542.34     1544.41     38.32 o 
   0  14   7     4175.81     3855.72     61.65 o 
   2  14   7     3081.97     2847.72     30.17 o 
   1  15   7       76.69       54.81     10.86 o 
   0   0   8      711.25      809.37     51.43 o 
   2   0   8     2076.14     2096.60     26.91 o 
   4   0   8       40.66       42.83     15.76 o 
   6   0   8       11.24       40.74     17.46 o 
   1   1   8     4585.68     4823.34     59.45 o 
   3   1   8      957.42      953.79     12.04 o 
   5   1   8     2512.36     2574.53     51.88 o 
   7   1   8      926.79     1047.26     27.68 o 
   0   2   8     9926.31    10801.77    240.03 o 
   2   2   8     6381.59     6411.82    107.47 o 
   4   2   8     5710.87     5928.78     98.25 o 
   6   2   8     3856.86     4076.89     91.21 o 
   1   3   8      161.28      193.92     11.17 o 
   3   3   8      692.42      676.22     14.58 o 
   5   3   8      114.76      127.89     13.26 o 
   7   3   8       19.77       30.84     10.83 o 
   0   4   8     6892.86     7412.69    215.79 o 
   2   4   8     6041.83     5996.25    145.84 o 
   4   4   8     6213.85     6175.27    113.68 o 
   6   4   8     1708.86     1720.17     48.50 o 
   1   5   8     4421.38     4480.20    110.26 o 
   3   5   8     4138.53     4117.85    116.83 o 
   5   5   8     2273.19     2446.40     47.41 o 
   0   6   8      480.54      509.41     13.37 o 
   2   6   8     1533.14     1583.57     42.03 o 
   4   6   8       85.00       98.46     10.26 o 
   6   6   8      469.92      464.80     17.88 o 
   1   7   8     3579.70     3408.30    102.39 o 
   3   7   8     1878.35     1846.08     52.41 o 
   5   7   8     2037.54     2143.15     61.26 o 
   0   8   8     3684.90     3547.79     45.97 o 
   2   8   8     4881.56     4618.20     92.08 o 
   4   8   8     2972.18     3132.41     82.48 o 
   6   8   8     2495.74     2517.96     66.16 o 
   1   9   8     1625.12     1598.31     21.54 o 
   3   9   8      676.51      676.21     19.06 o 
   5   9   8      988.76      992.09     21.11 o 
   0  10   8     5988.14     5637.27     84.38 o 
   2  10   8     7550.15     7329.70    183.57 o 
   4  10   8     6439.65     6386.14    143.96 o 
   1  11   8     4471.23     4308.92     40.25 o 
   3  11   8     1189.56     1102.68     29.06 o 
   0  12   8      429.43      417.54     18.55 o 
   2  12   8      123.34      149.80     13.30 o 
   1  13   8        7.36       18.46     10.11 o 
   1   1   9     5697.41     5668.39     79.62 o 
   3   1   9     7325.33     7226.14    182.58 o 
   5   1   9     3144.53     3215.90     69.28 o 
   0   2   9      500.34      437.45     19.70 o 
   2   2   9     6217.45     6079.25    122.64 o 
   4   2   9     2493.58     2724.68     57.75 o 
   1   3   9     1211.00     1274.73     31.69 o 
   3   3   9      954.76      867.79     33.06 o 
   5   3   9      324.79      318.19     15.65 o 
   0   4   9     1206.67     1118.62     13.96 o 
   2   4   9      466.82      425.22     12.62 o 
   4   4   9      151.01      210.95     21.98 o 
   1   5   9     6068.81     5803.47    165.65 o 
   3   5   9     4500.15     4289.27    135.31 o 
   5   5   9     3827.00     3352.75    111.49 o 
   0   6   9     1591.81     1577.81     58.33 o 
   2   6   9      349.96      327.56     12.90 o 
   4   6   9     1079.63     1189.82     31.11 o 
   1   7   9     7824.73     8161.39    121.04 o 
   3   7   9     5954.62     5816.36    130.31 o 
   0   8   9      120.36      355.17    106.54 o 
   2   8   9     1611.67     1509.18     48.50 o 
   4   8   9      319.19      344.29     16.34 o 
   1   9   9      912.56      882.24     21.09 o 
   3   9   9     1419.52     1298.23     35.58 o 
   0  10   9      116.87       93.86     14.06 o 
   2  10   9      105.08       73.24     11.70 o 
   0   0  10    10980.45    10552.67     72.12 o 
   2   0  10      624.13      723.59     27.46 o 
   1   1  10      387.43      376.73     17.47 o 
   3   1  10      136.40      156.47     10.97 o 
   0   2  10     3340.74     3224.59     51.28 o 
   2   2  10     5399.76     5092.67     63.42 o 
   1   3  10      161.91      170.59     10.04 o 
   3   3  10       19.95       18.53      8.87 o 
   0   4  10    10571.33    10121.00    445.85 o 
   2   4  10     8300.52     7608.42    221.17 o 
   1   5  10      446.79      420.62     22.58 o 
   0   6  10     1322.96     1218.25     46.10 o 
                                                 
